# Supplementary material for: Paternal Diet before Conception and Its Social Determinants in the Elfe Cohort
Source: Nutrients. 2022 Sep 27;14(19):4008. doi: 10.3390/nu14194008 (PMC9570592; doi:10.3390/nu14194008)
Supplement: Supplementary file 1 [file nutrients-14-04008-s001.zip]

Archive with 1 entries (1 files):
- nutrients-1898531-supplementary.pdf
